# Supplementary material for: Development of Air Quality Boxes Based on Low-Cost Sensor Technology for Ambient Air Quality Monitoring
Source: Sensors (Basel). 2022 May 18;22(10):3830. doi: 10.3390/s22103830 (PMC9144299; doi:10.3390/s22103830)
Supplement: Supplementary file 1 [file sensors-22-03830-s001.zip]

Archive with 1 entries (1 files):
- sensors-1670136-supplementary.pdf
